# Supplementary material for: Relationship between differentially expressed mRNA and mRNA-protein correlations in a xenograft model system
Source: Sci Rep. 2015 Jun 8;5:10775. doi: 10.1038/srep10775 (PMC4459080; doi:10.1038/srep10775)
Supplement: Supplementary Data 1 [file srep10775-s2.xls]

## Sheet: legend
Abbreviation	Meaning
D0	Day 0
D1	Day 1
D2	Day 2
D4	Day 4
D7	Day 7
D14	Day 14
Ctrl	Control
Carbo	Carboplatin
Carbo/Tax	Carboplatin + Paclitaxel

## Sheet: raw AQUA scores
sample	ERCC1	MLH1	MSH2	MSH6	BRCA1	PMS2	EGFR	HER2	HER3	AKT	ERK	ER	PgR	BetaCatenin	PTEN	AIB1	Myc	CDK2	CyclinD1	CyclinB1	P27	PAI	HIF1alpha	Claudin7	MET	Ecadherin	S6	IGFBP3	Vimentin
OV1002_D0_Ctrl	7156.99	4840.35	5893.19	8550.83	10764.6	7139.13	1295.34	2655.39	632.648	6351.9	6431.05	6759.27	180.441	11983	2451.32	2936.09	11343	7673.24	917.843	2483.43	2196.32	788.411	1136.96	766.023	8701.34	7541.49	6285.27	10126.1	3470.33
OV1002_D0_Ctrl	6219.21	4666.38	8476	8826.62	10845.5	5418.56	890.689	3561.18	1138.98	7657.96	7552.4	6175.64	132.263	10303.8	2253.63	3431.97	12746	10584.8	847.882	3000.15	2571.28	1362.79	1260.18		10164.3	9027.29	8659.98	11240.1	4009.62
OV1002_D0_Ctrl	10295.4	4297.55	10101.8	11476.4	12621.6			3984.75	1397.64	5633.35	6227.5	7221.9	164.835	10958	1666.05	3610.33	12763.5	8088.16	1193.62	2196.54	2219.89	1391.06	1584.81	1999.39	9990.22	8837.71	6683.23	11768.3	6142.87
OV1002_D0_Ctrl	19972.9	8049.32	13405.4	24124.5	25125.8	18217.1	2791.03	8161.23	2888.24	10971.7	14054.1	6552.91	263.217	12930.7	3337.67	6422.23	21029.3	8840.19	1491.27	3764.54	6305.83	2895.86	2132.16	3049.98	12024.5	14248.4		22932.2
OV1002_D0_Ctrl	15341.7	4918.01	9776.51	17735.9	18038.9	11245.9	1133.96	5762.25	1115.22	8566.29	9139.89	5298.93	203.243	13744.9	2618	4412.72	16239.7	9137.54	996.224	6361.77	4090.64	1253.12	1321.23	2670.11	11770.4	10379	13502.6	14631.1	6742.65
OV1002_D1_Ctrl	12413.4	2952.01	5333.18	14174.9	15687.2	11070.2	922.404	5567.85	1259.51	6903.38	6615.33	7900.84	110.923	11054.2	2337.26	3056.13	15638.2	3378.96	1009.77	5070.4	2466.63	1072.99	948.933	3436.26	10453.5	9744.9	6302.32	10765	6928.12
OV1002_D1_Ctrl		4768.27	10168		25408.9	9752.3	1076.81	4865.17	428.571			4816.63	111.835	9466.19		4097.62	15023.6	-3.86008	1007.17	3818.05			814.856	2427.98	9456.84	11328.8
OV1002_D1_Ctrl	10491.5	5631.62	9603.25	14863.6	17582	8477.44	717.198	5276.86	584.598	11157.5	8594	6002.56	130.954	10943.6	3222.04	4705.15	14687.3	11633.3	1489.73	4858.26	4413.31	793.921	705.808	2877.14	10132	9914.09	11728.1	17203.2	6698.52
OV1002_D1_Ctrl	8605.98		10634	11144.8	15548.6	7381.43	946.787	4321	436.919	7567.77	6401.34	8978.25	497.288	11675.6	2097.76	3685.99	13461.7	7318.66	729.598	2130.24	2845.04	702.429	1048.24	2388.53	11184.9	8877.84	5248.47	11535.7	7733.48
OV1002_D1_Ctrl	12769.5	6116.27	9419.62	14924	16163.5	10506.2	3098.58	5477.71	2708.3	7372.38	5770.1	6692.45		11098.7	1846.56	5865.98	13842.6	9063	1078.44	9700.53	2375.66	2318.93	870.805	3963.54	11182.2	6638.38	5864.97	13787.3	5232.11
OV1002_D1_Carbo	10399	6563.36	10678.5	11873.1	17117.6	7785.68	1677.39	3668.42	2315.32	5435.97	7605.86	7379.98	115.504	12804.7	1426.29	4133.94	15537.8	5969.64	1246.28	3167.62	4005.23	2528.69	599.218	2407.69	12334.7	10047	8205.08	13780	12463.7
OV1002_D1_Carbo	9317.16	5960.65	11096.4	12473.9	13547.1	5539.38		2762.07	805.69	5256.77	5538.25	5688.93	203.275	9548.57	1245.88	3069.95	13400.5	5094.7	1067.93	3795.54	2981.49	1052.37	431.262	2065.59	9928.42	8202.6	2302.43	12428.5	6555.45
OV1002_D1_Carbo	6365.47	5870.98	11959.2	8873.26	10975.6	4740.93	1029.66	2873.2	1300.28	6678.78	5880.9	4386.85	198.166	11537.4	1684.79	3164.22	12040.3	7419.13	765.871	2067.59	2856.45	975.244	626.065	2267.93	9547.83	8926.85	2228.01	12323.7	7155.44
OV1002_D1_Carbo	5978.58	7873.76	12834.4	11096.7	13574.8	6628.21	833.918	5486.17	948.219	9831	10471.8	4030.13	569.4	10357.7	2258.07	3328.99	11687.2	10837.6	1172.6	6442.03	5485.59	1362.23	532.319	3942.69	7496.05	10149.6
OV1002_D1_Carbo									2196.57			3226.59		16298.9					2473.31	15487.2				6646.53	20403.8
OV1002_D1_Carbo	8185.77	6672.83	12586.5	12130.1	12875.2	6015.2	782.964	3711.56	447.767	7692.18	6421.88	8002.34	111.489	11306.9	1862.52	3591.45	13657.6	9894.01	1364.96	4095.84	3907.43	460.66	785.531	2067.85	11063.5	9527.89	6823.53	15140.4	8191.47
OV1002_D1_Carbo		5160.99					1466.72	6800.2	673.339			7931.84	201.658	12546.2		4572.84	20594.8		2073.98	13402.1			1600.69	5545.31	15553.9
OV1002_D1_Carbo/Tax		5596.7	17313		31166.7		3321.89	8404.39	1771.64			4826.77	190.431	14050.5		4405.55	18871.3		2665.46	10552.5		2477.44	866.205	4581.57	16155.9
OV1002_D1_Carbo/Tax							4588.29		1379.18			7871.19		12019.5		4703.65	22871.4		2590.24	10322.7			1483.41	3211.84	13817.6
OV1002_D1_Carbo/Tax					18692.5				1170.37			5462.99		13712.9					1123.43					2062.34
OV1002_D1_Carbo/Tax									2415.48			4410.09		13429.6					1077.62	5420				6272.96	19171.1
OV1002_D1_Carbo/Tax	23965.9	7682.68	18108.9		29818.5	15273.7	2900.21	8845.62	1600.88			6485.46	240.081	11764.7		5172.05	19148.8		1856.72	4385.65			2101.78	3520.3	11007.5	15586.5
OV1002_D1_Carbo/Tax	11091.4	7341.44	11522.4	14545.2	16147.5	9177.21	1338.06	6902.08	879.071	9361.82	8181.6	7179.29	263.183	13320.4	2345.84	3476.82	15475.5	9178.97	1694.88	5013.09	4115.66	1054.24	1534.81	4255.55	11068.2	10208.1	10489.8	14832.2	5332.73
OV1002_D1_Carbo/Tax	8617.6	5745.31	10783.5	11692.8	13795.2	6547.99	1067.21	4317.35	891.393	6702.84	6199.34	7767.42	115.594	12246.6	1807.08	3264.99	14328	8218.11	736.063	3066.54	2505.7	1663.87	1342.58	2963.95	10263.6	9382.56	7626.6	11350.1	7051.73
OV1002_D2_Ctrl	7188.47	5628.28	10673.2	9699.78	13699.7	5629.75	993.748	3252.59	509.125	4991.38	4993.18	8589.55	205.645	9986.12	1446.57	3650.29	11705.8	7149.8	1743.06	2722.9	2359.11	509.33	1171.35	1221.01	10536.1	7886.58	6981.02	10169.3	6732.27
OV1002_D2_Ctrl	10634.9	4618.8	11174.5	16867.6	17940.8	8440.65	817.822	4448.56	456.558	7596.02	7963.62	5921.96	98.6589	10633.1	2994.33	4474.95	14531.1	7614.02	2471.19	5588.81	4510.47	1064.41	735.728	2304.36	10888.8	10251.2
OV1002_D2_Ctrl	9013.31	6828.5	9567.89	12179.3	12216.5	8682.19	823.7	6120.26	1459.89	7281.35	6859.38	8530.41	210.683	12173.7	2534.5	3497.11	12822.2	8997.92	1330.06	2978.78	2892.05	937.214	1312.9	2793.8	11886.5	9854.19	7291.44	12567.4	7108.35
OV1002_D2_Ctrl		5044.09	13176.7				1110.75	7441.64	1543.28			7271.39	423.652	11239.1		4631.74	15374.7		1584.94	5625.58			1346.82	2832.86	10905.8
OV1002_D2_Ctrl	9046.34	7355.93	9808.97	12146.7	14737	9035.58	943.447	5264.3	1052.24	8608.34	8281.09	7975.7	565.253		3355.42	3364.08	12316.6	9338.84		3213.25	2800.8	938.576	664.73	1930.3	10934.6	9605.78	9893.41	14435.6	6098.56
OV1002_D2_Ctrl									2316.91			11451.4		14968					2254.4	3849.75				3068.23	20983.8
OV1002_D2_Carbo	16509	9644.56	16729.7	23872.7	29033.7	15614	2159.53	9713.95	1236.07	14223.9	11287.6	9187.96	248.294	13611.5	3916.11	4853.17	16594.2	14045	1001.34	7612.31	6188.65	2088.9	1547.96	4089.75	12767.4	14393.2
OV1002_D2_Carbo	9304.7	8000.08	11281.8	12508.6	14891.1	6450.72	2186.29	3707.73	797.225	6495.93	5948.95	9913.22	94.4996	13895.5	2057.08	4105.83	14189.8	10114.6	917.378	6048.54	2680.74	650.436	672.646	1774.11	11006.9	8879.18	8288.78	11242.2	5482.96
OV1002_D2_Carbo	8550.17	7171.45	11321.6	10964.6	14869.1	7491.7	2213.46	3689.91	509.769	5298.63	5703.93	7902.9	196.159	10047.5	1595.8	4123.65	12992	8764.12	3452.7	4062.27	2237.73	993.847	1344.55	2227.36	11441.8	10412	7625.66	11661.6	8068.76
OV1002_D2_Carbo		7888.21	13292.3	14980.7	15987.9	6945.79	2049.72	3721.81	795.384	7294.06	6623.37	9073.41	154.135	15225.1		3859.05	12479.1	8988.73	1842.04	4446.79	3002	2088.03	1124.32	2100.4	9504.47	10434.9	8318.06	12304.9	9293
OV1002_D2_Carbo	9502.59	8020.48	12630.9	13508.7	15182.1	7870.65	1842.06	3607.15	1152.4	6870.77	6010.21	7652.43	101.492	13528.5	1963.97	3486.08	13180.8	8423.39	2105.38	4382.27	2705.16	917.26	923.451	2029.49	10481	9260.35	7375.29	11607	8567.72
OV1002_D2_Carbo	11715.3	8243.43	12881.7	13439.4	16083	9680	2109.08	4238.15	1116.4	6192.71	5330.48	9584.48	203.192	11273.4	1536.57	3549.65	15010.5	7803.95	1013.78	2403.71	2487.34	862.267	1053.24	2511.56	11027.6	9960.75	7246.1	12309.2	7884.01
OV1002_D2_Carbo	15934.6	10065.3	14786.2	24272.4	24410.5	14036.5	3138.97	5457.95	954.759	13386.9	13173.4	9136.87	292.045	12731.1		4283.4	15824.5	9871.85	1436.71	6676.35	6418.25	1841.64	965.961	2656.46	11361.5	13361.7
OV1002_D2_Carbo/Tax	9825.23	5605.19	12948.7	11653.1	16146.5	7112.99	2526.6	4258.02	404.416	6314.53	5860.91	6637.13	318.304	12572.4	1595.66	4119.79	12989.5	8486.96	1678.81	4631.5	3030.1	440.707	828.155	1924.96	13179.5	8226.26	7807.57	11778.3	6547.14
OV1002_D2_Carbo/Tax	9191.87	7743.35	12914.8	13220.1	15102.9	6795.1	1702.45	4793.03	512.488	7241.93	5806.9	7686.67	309.558	12331.4	1880.17	3485.41	14373.5	9051.12	2617.84	4567.98	3161.26	488.019	614.223	3192.7	12538.5	9344.56	7712.71	12332.4	6369.59
OV1002_D2_Carbo/Tax	10552.8	8476.69	13698.3	13719.1	16866.5	7439.4	1358.9	3707.53	932.892	5760.16	6080.23	8605.31	120.313	11109.2	1381.38	4488.49	13694.7	11195.8	1521.17	5387.34	3699.49	548.392	612.556	2525.61	11407.1	9205.67	7469.13	11873.7	4781.31
OV1002_D2_Carbo/Tax	11683.8	7484.22	13227.7	14534.6	15057.7	9314.56	1080.51	4426.73	766.801	6034.92	5792.03	5271.87	112.922	11148.6	1521.15	4257.16	15179.1	8414.13	2731.89	9420.6	3378.51	499.439	521.791	3398.53	12185.9	9074.22	6738.55	12819.1	6903.98
OV1002_D2_Carbo/Tax	9906.94	8823.95	14051.1	14053	13257.4	7349.47	788.516	3675.77	771.561	8141.92	8702.61	8788.27	135.412	12747	2011.39	4000.22	15086.9	11030.9	1407.25	3875.92	4739.83	613.905	654.648	3004.06	10914.3	9378.4	11889.4	16472	8827.49
OV1002_D2_Carbo/Tax	8368.75	8424.09	14075.2	11235.1	12789.9	5974.48	1395.22	2789.81	563.264	6135.88	7210.36	4387.99	131.456	10548.3	1436.44	4114.36	12709.5	9372.8	2094.96	5345.91	3379.17	494.307	622.85	2502.8	10536.2	7476.08	6390.6	14693.6	8194.39
OV1002_D4_Ctrl	9183.21	7148.24	12524.9	12420.8	16129.8	7717.55	4222.83	4008.48	2511.29	11229.8	8319.08	9453.19	171.106	10902.7	2488.46	4133.06	13929.1	11915.2	493.028	2773.93	3608.04	2978.21	997.036	2726.2	10198.1	7855.88	12415	13640.6	8960.45
OV1002_D4_Ctrl	8919.71	7660.75	12568	11299.8	14635.4	6942.99	4349.13	3235.42	2103.23	6603.02	6185.84	5741.29	131.074	10351.9	1282.57	3827.94	12624.5	6052.21	1636.2	3241.61	3233.19	2209.27	962.774	1892.31	10643.9	8294.64	6974.97	13187.9	8435.75
OV1002_D4_Ctrl		7423.07	14894.8				5760.03	6337.78	614.762			6950.8	145.978	11234.3		4079.79	15637		1314.01	5104.3		926.376	1077.36	3059.16	13541.6
OV1002_D4_Ctrl	9651.59	6934.11	11578.3	12957.8	14314.6	7112.82	3767.08	4002.43	742.413	9673.33	7141.69	8488.54	110.539	11768.5	2416.24	3104.44	13266.9	7059.41	1642.29	3028.7	3530.18	746.609	1299.64	2165.34	12709.5	9125.26	10094.8	13705	7543.08
OV1002_D4_Ctrl	8033.29	5627.11	10882.3	10760.3	13821.2	5974.09	3240.55	3379.98	736.121	7741.63	6055.34	7712.88	95.2537	10921.5	1710.43	2498.66	12511.6	6106.03	989.617	1951.13	2941.44	620.875	1550.86	1669.23	11035	8402	8622.63	12281.4	5606.68
OV1002_D4_Ctrl	7978	6687.39	10752.8	9243.92	15209.3	6285.85	4754.88	3364.41	2602.97	7860.64	5559.86	7760.76	145.663	10912.4	2238.06	2710.07	12734.4	6131.32	1583.38	1814.43	2762.77	2308.23	1187.69	2055.2	9824.82	8603.65	8533.08	12621.4	8009.16
OV1002_D4_Carbo	7500.92	6374.28	11960.7	11760.4	13513.4	5021.07	3032.51	3024.23	420.985	7208.69	5250.89	6009.56	102.798	11148.2	1723.52	2161.87	11617.5	9555.94	766.357	4752.81	2248.74	533.88	982.453	1819.38	10500.8	7919.91	8569.27	12420.5	5544.76
OV1002_D4_Carbo	8831.44	6656.85	11755.1	11368.8	14232.3	6011.58	3695.73	3315.37	458.77	8680.78	6648.62	6945.1	106.284	9978.97	2181.79	2464.07	13501.5	8959.02	1221.06	4192.68	2888.25	725.072	1154.64	1694.36	9799.3	9005.46	9567.11	13588.8	7140.65
OV1002_D4_Carbo	15305.7	8881.43	15998.5	24047	29833.2	13403	7335.49	8249.31	3678.94			6548.47	229.063	14948.3		4877.41	18487.8		1378.21	11591			1763.47	6320.98	16242.1	17689.8
OV1002_D4_Carbo	13491.9	6064.24	10940.7	15374.8	17635.4	11685.8	5228.8	7148.06	1885.61	10463.4	8927.32	9405.12	235.239	12599.5	3040.32	2587.69	13751.6	10625.3	1583.55	7687.47	3374.04	2913.84	920.173	3577.67	12718.9	11312.2	18576.1	17799.5	12660
OV1002_D4_Carbo	9495.62	6230.61	10054.8	10430.7	13335	5717.53	2800.6	3437.34	517.331	8573.55	7952.1	6399.4	133.634	11764.1	2438.24	2000.09	11956.6	9646.18	1397.33	3592.49	2460.73	931.953	781.62	1674.14	11782.1	9671.17	9647.39	12333.5	6822.7
OV1002_D4_Carbo	9549.62	5574.6	10221.5	12253.1	13500.8	6851.8	4168.18	3937.91	1004.27	7544.89	7739.31	3708.6	93.8841	11177.2	2522.62	2325.8	12036.7	10497.5	1429.73	6434.42	2412.06	1227.11	697.59	1800.02	9887.8	9449.65	10062.9	12702.8	4233.44
OV1002_D4_Carbo/Tax		9790.96	18600.7			9080.51	2996.85	6786.89	1121.89			9369	308.874	14017.3		2818.14	16374.3		945.06	5495.84			1415.1	2817.23	11957.7	14148.3
OV1002_D4_Carbo/Tax	10426	6485.6	10371.4	14231.1	15752.9	6676.78	3995.99	4789.87	1303.07	11296.1	11155.9	6288.77	114.302	13655.6	3521.45	2531.61	12951.4	14902.9	3317.88	5499.31	3587.61	1491.58	452.368	2378.37	11668.7	10682.3	12628.6	17832.8	4586.44
OV1002_D4_Carbo/Tax		7753.65					6772.77	10217	1080.79			3110.21	348.46	12262		4791.48	21736.2		4064.45	15755.8			1577.64	3393.3	16424.7
OV1002_D4_Carbo/Tax		6232.2	11458.4	18513.6	17218.1	10048	6732.75	4309.44	1882.49	6086.55	9354.49	3199.16	151.249	12309.8		4904.24	16680.5	8930.69	2716.18	12281.1	4184.16	6485	772.549	2799.69	11535.4	10773.6
OV1002_D4_Carbo/Tax	10454.4	6209.24	12322.2	13059.9	14373.2	6775.23	4885.77	3448.8	2851.56	7143.98	7757.06	3910.36	120.973	11635.6	2154.49	3445.74	13318.1	10379.2	1711.98	8323.55	2830.49	2034.17	681.145	2860.6	10470.7	9593.2	10217.8	13531.7	6294.13
OV1002_D7_Ctrl							5712.63	6916.92	517.403			8941.22		11547.2		138.126	18666.8		2152.45	7620.16			1284.42	3275.07	13144.8
OV1002_D7_Ctrl	8600.07	5112.54	9974.52	12883.9	16817.9	6771.19	2276.28	3255.55	512.862	8323.59	6315.22	7141.99	524.253	12858.8	1722.78	1591.85	14222.9	3242.81	1106.46	3829.05	2315.57	987.468	651.783	2289.42	13566	9176.38	14746.3	13387.1
OV1002_D7_Ctrl	9025.33	5905.13	10753.6	13230.5	16330.5	7282.38	3407.18	4101.8	746.902	10070.5	7180.65	8253.74	1190.26	12566.6	2184.59	1784.02	13644.5	5006.28	1165.92	2688.14	2850.81	1028.99	1078.37	3643.69	11148.3	9618.49	12008.5	14155.3	10226.8
OV1002_D7_Ctrl	10086.8	7955.38	11280.8	16206.2	17648.7	9940.27	3990.45	3886.67	1274.7	15316.9	11636.2	9509.41	415.935	10712	3506.72	2449.24	14192.8	9888.77	1946.89	3975.79	4724.33	2081.84	1095.7	2146.89	10762.8	10423.1		25268
OV1002_D7_Ctrl		9812.73	16512.1				6633.83	5381.53	3565.07			7357.26	279.324	13049.9		3063.11	18804.2		3159.57	5260.85			1537.57	2951.38	13099.2
OV1002_D7_Ctrl	7831.71	6616.98	10919.4	11938.8	16460.2	6196.04	1683.17	2795.1	585.711	8252.65	6534.89	7879.03	184.129	10929.5	1629.79	2159.12	12338.9	6211.42	762.327	2533.57	2537.26	573.53	1247.72	1770.68	11244.9	8468.07	6700.08	12709.8	5056.61
OV1002_D7_Ctrl	8415.12	6681.19	12352.2	11002.9	16155	6214.09	922.359	2421.13	768.979	7620.43	5568.22	9319.17	201.71	11045.3	1773.7	1675.56	12309.6	5267.19	1412.93	2256.3	2832.81	613.366	956.183	1356.07	10215.2	6540.06	7263.01	11342.9	7350.52
OV1002_D7_Carbo	9108.65	6534.94	11208.3	13776.6	14293.1	7375.5	3663.91	2657.24	1900.32	8278.8	6391.2	6652.25	197.823	9716.76	1668.13	2651.18	12150.2	10066.2	1782.45	6802.98	2526.66	1277.15	596.463	1766.1	10600.9	8353.94	7485.94	10299.6	5672.8
OV1002_D7_Carbo	7645.93	4557.4	11458.4	13177.5	13691.5	7735.78	2774.04	3418.23	1238.43	10288.7	10216.8	4442.02	139.712	13979	2221.25	2099.69	12394.6	9598.35	1449.6	7389.92	3082.37	827.044	534.075	2905.86	13136.6	9201.41	13975.7	16407.4	10416
OV1002_D7_Carbo	8162.93	5274.81	11477	11226.2	13562.9	5838.17	3398.52	2101.03	1066.94	6783.8	9456.45	5329.89	142.043	9659.81	1350.97	2370.8	12857.9	5267.68	2090.65	1985.98	3363.52	694.39	706.901	2658.1	11256	9236.09	10204.5	14400.9	7133.04
OV1002_D7_Carbo	11161.7	4815.09	12233.1	15903.7	18778.9		5658.77		705.289	11424.5	12006.7	5708.98	179.243	14166.2	2332.55	2685.07	15472.5	10072.8	2539.57	11008.5	5043.25	2051.42	752.801	4247.85	14192		16443.9	16614.4	11229.4
OV1002_D7_Carbo	10266.9	7026.23	13209.5	14708.2	17281.6	7970.51	2975.66	3814.61	1283.65	10255.5	8403.64	10897.7	348.666	13361	2112.37	2489.14	13522	9436.18	869.342	5220.56	3299.9	675.495	839.147	3171.23	11474.5	10565	10765.9	14917	7777.93
OV1002_D7_Carbo	10544.5	5568.1	10818.8	12699.5	14494.7	7234.66	4194.3	2934.6	1608.63	8583.36	8277.72	5860.56	341.812	12780.8	1811.56	3577.79	13889.9	8916.63	2182.87	8179.69	2948.33	1246.42	514.967	3179.74	9758.34	9902.94	11402.1	14304.5	6053.97
OV1002_D7_Carbo	13601.4	6613.8	12384.7	14651	17504.1	9381.88	6476.39	3547.59	1811.4	9234.41	8287.26	4816.26	841.733	13333.8	2105.21	4347.6	14887.2	12591.9	5235.4	9799.46	3779.44	1964.2	693.879	2933.97	14900.4	11717.5	14249	17480.9	6508.33
OV1002_D7_Carbo/Tax		8868.49	15529.9			10768.1	7398.12	5804.4	1148.64			6914.22	256.19	11961.2		3818.7	15818.3		2518.52	10049.8			1175.09	3594.18	14362.1	11922.4
OV1002_D7_Carbo/Tax	11725.3	5960.12	10445.8	14908.3	19052.3	8858.17	5487.22	5714.28	831.562	9465.19	6452.75	8907.44	462.858	14084.2	2035.11	1885.46	14937.8	8167.21	1259.06	10319.2	2207.12	1083.87	969.192	5118.18	13208	10372.7	10605.9	13407.1	6108.03
OV1002_D7_Carbo/Tax	10213.1	6963.85	12586.1	14031.2	17862.1	8702.99	4470.34	5453.12	922.542	9125.96	7923.15	9146.72	128.966	12399.4	2187.6	2567.68	15012.6	7213.99	1080.82	7377.58	3152.69	772.274	1015.43	3754.49	13809	12564.8	13097.8	15113.6	10022.9
OV1002_D7_Carbo/Tax	11453.9	7952.8	13921.2	18540.7	21673	7874.13	5822.52	6052.19	1823.76	13761.6	11956.1	8968.75	135.745	14531.3	3270.4	2481.39	17599	14646.6	2834.91	9847.19	3901.24	1667.65	1109.27	5646.98	14640.5	11774.5	17077.8	19233.8	10718.9
OV1002_D7_Carbo/Tax	8768.72	6219.43	10645.4	10891.5	14819.4	6591.52	3517.6	3415.65	591.267	8960.24	7011.93	7599.45	144.254	12847	2181.94	2331.37	12501.5	7233.79	1473.33	5431.54	1612.48	948.86	705.848	2647.29	12008.3	9568.79	9871.86	12205.7	6195.39
OV1002_D7_Carbo/Tax	8740.13	6636.68	11040.4	11279.4	14169.9	6616.09	3592.64	3902.87	714.332	9279.5	5788.23	7327.69	175.331	13882.2	2547.95	2414.34	11517.5	10043.3	1353.43	5909.6	1746.64	1140.77	601.494	1918.7	13396.6	9523.07	11197.3	13298.3	3759.06
OV1002_D7_Carbo/Tax	11093.2	5686.7	10309.9	12559.4	13835.1	8597.71	4545.91	6501.18	1352.43	8903.31	5585.79	8168.61	163.674	14727.8	2782.44	2416.47	13027.6	9307.04	2354.57	7752.77	2023.61	1794.34	615.726	4129.72	12731.3	10194.7	11019	13484.7	7243.07
OV1002_D14_Ctrl	10760.3	6440.44	9640.68	14988.1	17203.2	8097.8	3152.28	4325.72	755.806	6572.4	5548.88	4717.12	126.304	13572.3	2622.87	3225.58	14955.4	6859.08	1493.47	4984.3	2816.89	992.774	369.408	2383.42	12415.6	9780.99	11887.1	13224	6499.1
OV1002_D14_Ctrl	9751.34	7747.5	10248.4	10445.9	14870.5	6724.2	2808.49	3114.91	998.157	7311.2	5979.05	9722.08	160.485	12843.5	3105.8	2835.7	13441.1	6422.27	1102.51	2326.55	2241.35	839.203	421.873	1361.75	12571.2	8646.73	8729.22	11403.5	6372.5
OV1002_D14_Ctrl	9952.39	8302.59	11000.3	11322.8	17387	7719.03	3574.36	2574.01	3237.31	8258.31	7491.2	6895.05	312.021	14080.4	3188.34	4474.19	13482.4	8794.07	1606.97	2797.32	2928.09	2727.06	370.325	1858.7	11483.9	10003.7	9146.57	12127.2	7025.08
OV1002_D14_Ctrl	11120.2	7541.3	10957.8	13853.6	16532.5	8099.18	3698.45	2929.32	1217.8	7780.42	5684.53	7601.18	196.893	12987.3	2422.46	3319.6	14512.9	8919.98	1533.67	4386.68	2871.94	1306.06	454.582	1619.36	12194.4	9396.86	13422.8	14333.5	6512.52
OV1002_D14_Ctrl	8810.98	4965.82	9409.38	12274.4	14920.2	6553.73	4129.53	1996.47	1268.52	5068.73	4184.76	9020.97	89.5089	13458.8	1510.08	2886.74	13240.1	3929.96	1154.92	2097.09	2254.56	1524.48	414.118	1818.03	10296	8293.56	5889.8	10596.8	6287.09
OV1002_D14_Ctrl	9814.65	7882.81	12775.3	11988.9	16568.8	8205.76	5833.26	4490.77	1523.75	8146.52	5370.68	8335.21	115.304	15569.3	2438.5	4907.37	15569.1	6401.58	4126.42	4242.03	2563.58	2601.51	608.713	2641.74	13876.5	11018.4	9143.76	12380.5	5918.85
OV1002_D14_Ctrl	12803.6	6027.08	10121.8	10848.2	24127.9	12100.1	6760.4	4439.14	4864.46	5953.01	6038.86	11619.2	118.771	10247.8	2006.35	4886.07	17014	5602.84	1264.1	4299.37	3002.12	8985.57	676.208	3340.8	13776	13848.8	8780.11	13127.1	7531.69
OV1002_D14_Ctrl	14821.6	10656.1	13061.1	16218.3	20965.5	13023.4	7976.68	5540.36	4132.71	8255.21	7181.1	12081.7	149.663	13996.6	2513.65	4876.15	16610.6	7709.46	1186.84	3437.8	3104.22	3840.57	665.655	4809.07	12423	11368.9	14870.5	15294.2	12104.9
OV1002_D14_Carbo	9375.78	6654.47	12557.9	13115.9	16980.4	8148.2	3499.43	3903.45	447.133	6633.73	6640.35	9434.23	199.084	15158.7	1754.15	3898.31	13975.4	7799.16	1596.53	4048.28	2613.4	721.88	1017.89	2084.86	13421	8489.74	8804.7	12848	5941.24
OV1002_D14_Carbo	14466.1	6410.28	11337.5	15546.1	19352.2	10720.1	6691.92	5824.24	910.477	8785.6	7840.79	6283.9	133.371	14205.3	2964.7	4782.76	16438.5	7447.99	2210.2	7943.84	3968.95	1745.73	505.454	4193.86	15170.6	10700.1	19775.8	18639.7	14190.2
OV1002_D14_Carbo	10175.8	7705.63	12272.1	14832.6	19307.7	8572.96	3702.07	5439.19	868.429	8192.89	6541.11	5995.36	859.113	13625.2	1886.31	3067.19	16192.7	6905.8	1777.46	8639.27	2740.34	587.683	660.058	4037.05	14462.9	11112.5	8654.27	14159.3	10337.5
OV1002_D14_Carbo	9015.36	5833.43	11999.6	16475.8	18989.8	8613.76	3681.04	4794.53	754.043	8079.21	6653.73	6868.55	253.863	14651.8	1919.86	3292.96	16386.6	6071.33	2121.71	8821.46	2733.6	521.584	486.609	4478.08	13868.2	9688.31	10673.4	14095.7	6911.63
OV1002_D14_Carbo	14995.8	8771.74	13843.5	14763.2	22357	12622.2	7508.88	5246.4	1758.31	6092.37	5537.7	3187.62	192.119	13995	2000.25	3655.39	16543.9	3884.29	1494.86	10605.4	2988.89	1115.27	539.942	3014.25	14232.8	13058.8	12062.6	13174	9256.31
OV1002_D14_Carbo	13805.5	9503.8	15034.2	16191.8	19748.4	10690.3	6123.02	6945.92	2009.53	10323.6	10236.9	10780.3	142.933	14898.8	2186.56	5152.18	15940.5	8739.03	1481.17	6754.56	4328.1	1541.23	641.296	4185.59	14252.6	10582.9	13560.7	16894.4	9157.38
OV1002_D14_Carbo/Tax	15317.4	9889.4	21056.4	22915.2	26456	11266.2		9405.54	897.955	13260.6	17165	12134.1	462.637	15223.7	2908.15	5463.96	18591.2	14538.5	2012.07	10779.4	6537	1636.25	874.726	5233.13	16594.1	14987.3
OV1002_D14_Carbo/Tax	10374.4	7882.93	12042	14743.3	15805.2	6837.15	3104.76	5894.7	500.873	7545.59	10268.8	9728.62	234.132	14496.6	1594.74	3918.73	14954	8686.03	1508.98	8293.44	3717.93	386.061	583.216	4187.88	14483.1	8366.37	10147.5	14268.9	8074.7
OV1002_D14_Carbo/Tax	11822.7	8675.57	13342.2	15458.9	17580.8	9385.11	4611.72	5172.12	1414.39	7130.15	9227.41	9603.86	166.578	15276.1	1857.36	3888.16	15683.5	7587.82	1155.19	6729.04	3168.13	629.394	869.585	4979.55	14148.2	9049.86	6130.31	13009.1	8481.54
OV1002_D14_Carbo/Tax									3600.31			13707.1		18910.9					2108.81					8065.34	23452.8
HOX424_D0_Ctrl	7050.59	6690.98	8675.94	7786.09	15619.1	4741.36	3375.59	5749.11	818.65	1505.29	3286.27	141.293	103.782	5223.44	834.845	1969.5	10111.8	1703.53	2284.46	1747.05	2004.72	632.781	237.017	3300.56	5724.17	5577.63	5178.65	7003.35	629.216
HOX424_D0_Ctrl	7325.69	7139.98	9453.82	8555.59	18830	6026.05	4609.83	6829.82	1634.02	3820.64	7564.25	144.105	122.348	7502.71	2095.54	2931.24	14338.6	2859.07	4331.45	2537.86	3604.54	1549.65	465.873	4317.4	10890.4	7633.22	17788.2	15491.8	2714.4
HOX424_D0_Ctrl	10879.4	7050.03	10699.4	11496.4	18249.1	7443.03	4956.62	6860.39	1348.16	2392.26	4313.46	142.098	94.1259	8745.23	1955.13	3220.32	13612.3	3300.35	5465.53	2954.46	2529.34	1306.88	377.142	6572.29	10280.9	7970.13	8095.08	11383.7	855.357
HOX424_D0_Ctrl	11021.2	6523.48	11349.3	9568.97	22591.3	8587.22	6963.47	9274.19	1283.4	2588.6	4629.04	172.201	141.84	7840.43	2177.54	4250.63	18790.2	3060.2	2944.04	3559.61	3700.05	2323.46	660.641	5534.92	13161.8	9076.81	10894.5	11000	3307.82
HOX424_D0_Ctrl	6559.22	6147.74	8769.76	7927.96	16610.9	5352.01	5581	6431.13	2032.47	3272.66	4120.15	135.947	95.5415	5163.89	2081.6	2497.21	10793.8	1872.02	2807.29	2083.21	2302.85	2211.01	291.314	2945.37	5846.3	6996.14	8688.22	10103.9	1132.36
HOX424_D0_Ctrl	16339.9	6777.59	11417.3	17498.8	25519.6	11712	6381.72	8398.44	1804.53			142.056	103.119	7292.45		3544.99	12865		2540.73	2924.69	6054.81		655.157	4476.03	10248.5	11888.7
HOX424_D0_Ctrl	10253.2	8154.35	10332	13449	22694.4	6930.41	4921.26	8529.87	814.237	5289.34	7371.07	139.215	110.052	7967.19	3445.98	2179.45	13169.6	3839.2	4511.34	3109.3	3511.14	1401.19	430.04	4131.27	9592.35	10343	22391	18832.9	2272.35
HOX424_D0_Ctrl	6810.13	5789.79	8845.97	8661.02	17048.4	6302.29	5561.08	5756.05	870.61	1637.87	3095.18	101.804	87.8516	6321.87	1783.82	1973.25	10972.3	2139.31	3523.82	1574.19	1868.98	851.915	289.548	4146.21	5712.66	7577.8	5747.99	7749.96	702.032
HOX424_D1_Ctrl	7362.76	5467.72	7658.77	8708.42	16461.9	5391.54	4668.98	6061.63	1258.05	1910.15	2330.32	101.47	82.3181	5959.19	1404.03	2022.89	11402.1	2313.51	2297.92	2320.14	1861.12	1062.79	265.369	2559.46	5407.5	6977.81	7187.8	7428.24	882.155
HOX424_D1_Ctrl	6685.02	4793.1	6204.04	6077.36	16537.7	5068.72	4769.43	6100.5	980.993	1540.76	2382.93	108.651	84.559	5800.28	1641.34	1694.36	11718.3	1683.15	2598.2	1032.58	2151.02	1006.3	331.069	3073.51	7523.74	6829.26	6118.09	7150.27	945.286
HOX424_D1_Ctrl	8682.24	7260.55	8438.41	8321.11	16216.1	5382.74	3665.14	6120.31	379.605	1975.58	2980.01	107.454	85.8753	7471.59	2327.22	2214.94	12042.2	2356.46	4675.73	2389.61	1787.7	719.071	246.963	3712.56	6981.88	7283.3	6836.02	7550.87	637.393
HOX424_D1_Ctrl	15096.3	6548.33		18460.8	32928.5		3860.99	9252.48	1268.38	5175.06	14199.6	138.548	239.851	9625.06	4356.07	2759.55	15448.5	5730.07	6272.98	1005.57	6428.66		634.744	5032.81	9476.28	15863.7
HOX424_D1_Ctrl	9520.14	4786.76	8188.55	9377.19	16829.1	6827.97	3630.88	6314.67	619.866	3060.09	6061.5	77.2358	84.3535	7266.66	2556.66	1966.87	12791.5	3209.5	3822.92	2023.14	2712.45	1496.57	264.95	4114.71	8206.71	8760.32	14446.5	12277.1	2045.72
HOX424_D1_Ctrl	7872.54	4765.16	8237.15	8292.72	16078.4	5491.48	4033.2	5778.14	380.079	2082.66	3222.81	83.9574	81.521	7466.02	2550.16	1529.58	11044.1	2377.44	5132.18	1554.04	1751.16	558.32	323.376	4196.17	7232.39	7748.87	6960.65	8016.63	539.945
HOX424_D1_Carbo	6020.68	5383.08	6750.95	6154.84	16961.9	4398.48	3589.95	5292.7	354.939	1943.56	2657.43	79.9116	79.9232	6852.11	2492.5	1520.84	11324.8	1981.65	4649.13	1030.09	2043.57	571.53	179.567	2542.66	5391.11	6603.81	7766.87	7868.94	561.792
HOX424_D1_Carbo	8211.94	5172.66	7605.63	8471.08	18382.3		4505.27	6964.69	1295.18			89.9634	97.1506	11748.2		2046.23	12383.8		5896.59	1772.33			203.549	4005.77	10675.8	7061.77
HOX424_D1_Carbo	8750.07	4574.03	7830.18	8458.73	18367.9	5742.47	4844.14	6283.2	930.602	1948.29	3594.1	99.7219	86.4985	6727.42	1698	2339.25	11752.1	1970.88	2353.08	1308.05	2245.64	1063.4	336.332	4363.57	7615.72	8026.26	6642.71	7872.19	861.361
HOX424_D2_Ctrl	6565.16	7678.21	9540.55	7291.66	16601.8	4593.13	4762.96	5683.55	784.935	1814.27	3766.2	78.7187	71.5624	6075.76	1625.03	2627.33	11385.6	1870.28	3493.1	1701.34	2042.04	540.752	263.59	2902.45	8394.7	6277.12	6882.79	7886.63	658.601
HOX424_D2_Ctrl	12890.2	5692.45	9216.16	10050.4	24149	6305.58	4564.28	6888.69	725.527	4280.01	10957.7	81.7883	124.362	7843.88	5796.74	2367.84	12934.2	7772.06	2217.65	1765.4		2688.37	432.945	5117.77	7107.38	10619.1	19554.7
HOX424_D2_Ctrl	7402.85	6149.44	8053.32	6387.23	16657.3	4867.81	4928.08	5938.96	978.384	1730.24	3562.44	71.2244	92.0731	8459.6	1646.5	2675.89	12317.9	2405.77	7061.57	1517.54	2751.93	1203.64	418.229	3705.64	7174.51	8121.01	6427.28	8476.28	1440.57
HOX424_D2_Ctrl	13465.4	5747.65	8525.03	10476.3	23351.6	6365.29	4581.96	8566.73	1141.6			91.671	106.49	7436.73		2926.02	12973.8	2852.9	4143.94	1583.3	5340.14	1690.08	364.089	4494.83	9045.63	10543.6
HOX424_D2_Ctrl	8234.82	5929.66	9281.94	6348.6	17708.4	5560.29	5107.25	5800.71	1107.3	1573.17	3313.12	90.2738	77.2006	5548.47	1810.86	2331.71	10941	1303.48	2543.12	1133.35	2111.35	884.217	340.979	4598.79	6338.56	7773.58	5840.17	8444.28	940.354
HOX424_D2_Carbo	10316.2	7014.43	11025.3	10835.2	22509	8134.58	6333.11	7693.47	1732.03	4496.89	6052.46	100.54	84.2226	8495.21	2048.35	3816.19	13283.1	3914.04	2804.6	2500.35	3534.62	2097.18	677.608	5413.85	9144.97	10229
HOX424_D2_Carbo	7027.58	5180.61	9359.64	6222.93	19536	4635.36	4933.15	5518.95	1329.84	1140.28	2833.82	95.704	78.4244	6534.98	1152.63	2158.69	10347.1	1233.5	4058.93	1952.19	1964.58	1035.66	344.464	5443.56	6556.9	7286.39	5655.56	8295.21	1368.76
HOX424_D2_Carbo/Tax	8206.39	5808.79	8720.63	8922.12	16831.5	6328.92	5318.44	6418.85	1546.43	1704.78	3360.88	102.561	81.3896	6397.76	1673.97	2979.3	11865.8	1857.75	2919.67	2673.91	2084.79	1464.31	383.229	5217.97	8162.04	7683.05	6742.41	8466.42	1119.94
HOX424_D4_Ctrl	7920.03	7100.95	9569.04	8262.91	18980.9	5704.55	5972.14	6946.04	1227.22	1783.37	3663.6	102.228	89.1675	8212.64	1903.16	3260.34	11441.1	2771.59	4203.88	3424.77	2271	630.624	343.916	5321.45	8639.24	7542.76	5679.91	7998.01	559.753
HOX424_D4_Ctrl	10909.7	6814.92	11765.6	10671.7	19026.7	7387.05	5949.93	7972.43	1620.33	2731.36	5479.62	120.305	116.768	8941.33	1940.33	4131.98	12974.6	3878.2	1658.17	2826.57	3839.93	977.862	563.608	5840.78	10780.8	8967.47	10500	11772.3	1100.2
HOX424_D4_Ctrl	7340.58	5171.67	7899.19	8174.65	17658.9	4854.56	4654.79	6652.79	1233.96	1336.28	5398.21	126.424	101.914	6134.38	1074.49	2484.66	10463.5	2470.81	2229.14	1249.93	2730.67	1250.12	446.885	4432.31	7921.28	6577.14	6584.24	9205.85	1266.78
HOX424_D4_Ctrl	7029.3	5575.52	8405.98	6265.23	18962.7	4386.33	4128.69	6089.32		1599.33	4887.18	118.107	98.3708	5147	1432.72	3079.8	10472.3	1578.14	1522.61	1253.29	2420.74	710.257	267.493	4431.21	6382.28	5295.42	5866.02	7421.5	1344.67
HOX424_D4_Ctrl	8304.64	7289.27	10646.7	9309.34	18811.5	6327.97	4066.54	6201.17		1981.1	4916.92	92.9009	91.1738	6490.44	1660.7	3778.83	11974.1	3423.39	3102.37	1328.71	3460.89	923.625	338.028	4355.81	6803.14	7604.91	9185.9	10795.4	1378.02
HOX424_D1_Carbo/Tax	7937.21	5542.55	9750.02	8784.27	18083.3	5645.49	4563.31	6465.02		1324.51	3954.94	89.0574	89.6389	7483.22	1283.17	3347.84	10870.2	1929.91	4115.17	856.618	2488.9	734.594	314.403	4577.04	6562.69	6830.95	5027.56	7802.19	908.234
HOX424_D4_Carbo	9195.62	7430.85	8715.2	8963.86	17543.7	5496.84	4500	5807.05	1333.54	1195.08	3326.69	82.3152	74.3418	5749.57	888.114	3055.86	9728.63	1681.13	2128.57	1809.57	2227.69	865.714	313.808	3657.79	5161.1	6563.24	5537.47	7309.58	656.91
HOX424_D4_Carbo	12930.9	9204.4	12958.1	10250.6	24197.2	8287.99	6564.21	8841.28	1296.13	3166.92	6954.31	89.1034		7236.14	2635.69	5027.14	14404	4173.36	5779.03	2298.55	5089.78	1655.05	475.568	4386.88	9945.23	10540.6
HOX424_D4_Carbo									878.479			87.6062		8769.03					6026.48					4344.69
HOX424_D1_Carbo/Tax	10992.6	8997.43	11114.5	11768	21718	8591.01	5379.14	8175.55	1012.64	2513.34	4592.1	82.2078	86.5239	9464.99	2144.28	5065.42	14644.6	2755.09	3531.72	2898.84	3249.14	593.215	619.142	5787.28	13067.7	8246.64	7569.53	10614.2	681.529
HOX424_D1_Carbo/Tax	22608.6	15841.3	20312	27147.2	43736.9	16257.3	9738.83	13532.5	1524.67	3731.45		124.559	212.415	11901.7		6459.28	20525.2	8517.22	5343.59	3728.08	9078.03	4115.24	983.116	7744.37	15776.6	17159.8
HOX424_D4_Carbo/Tax	6287.38	5277.42	7199.36	7478.97	17193.5	4785.13	3455.74	5640.89	840.714	927.851	1950.27	76.4245	75.0042	6557.84	1065.19	2199.28	9920.37	1465.53	2917.48	1076.19	2024.37	721.03	317.949	3696.05	6119.65	6490.95	3887.52	7398.5	706.962
HOX424_D4_Carbo/Tax	12439.1	5647.92	8966.86	10873.9	20516.4	7669.45	3324.36	6429.06	492.156	3657.73	5923.41	71.0091	74.9931	6497.98	3921.16	2733.59	11315	3664.47	3746.53	1358.24	4401.69	1250.83	310.004	3386.72	6146.56	8911.82	17428.6	13472.6	3181.94
HOX424_D4_Carbo/Tax		7705.17					4681.19	13425.3	948.603			83.1263	314.325	8160.15		4176.27	19585.9		5404.46	1783.03			720.695	3962.28	10950.7
HOX424_D4_Carbo/Tax	7201.56	4457.43	6676.48	6345.27	21095.1	4362.9	3254.82	5744.34	1827.7	990.412	4175.37	59.0757	79.7647	7076.78	1159.1	2691.48	10722.5	1953.85	2302.98	1220.9	2149.46	1574.5	218.167	3662.38	5466.71	8240.59	4475.91	6817.97	2132.99
HOX424_D7_Ctrl	5238.1	5907.14	7202.21	5199.91	14360	4288.23	2052.76	5637.54	928.314	966.644	2095.11	61.6474	77.6015	4703.64	1170.62	2065.89	9801.32	1439.48	2230.07	1191.56	1415.92	1121.85	144.873	2588.38	4570.5	5103.37	3895.84	6311.34	591.183
HOX424_D7_Ctrl			11030.8					11660.7	2669.79			72.9975	171.912	8048.34		3786.08	15013.2		5398.04	512.174			646.03	4383.04	6974.84
HOX424_D7_Ctrl	10233.7	5674.68	8372.9	8965.18	17506	6166.4	5092.2	6694.1	552.071	2238.45	3664.53	65.3704	105.988	6709.77	2382.02	2195.12	11509.8	2004.28	3224.75	1041.47	2159.06	765.001	284.612	3944.38	6094.37	8078.26	9946.7	10262	1201.9
HOX424_D7_Ctrl	10389.2	5447.36	9141.7	12390.5	18744.8	6919.3	4380.42	6854.25	555.414	3323.38	6335.44	66.0456	83.8119	7590.49	3583.37	1785.92	10695.9	2668.01	2414.81	1459.45	2359.82	853.344	217.357	3913.92	6861.31	8013.82	12241	12113.8	1249.43
HOX424_D7_Ctrl									2304.54			156.972		11065.8					3010.4					8118.88
HOX424_D7_Carbo	7649.6	5759.4	8741.38	7486.06	16937.3	4797.49	2860.41	6027.67	414.931	1426.62	3613.7	64.5067	80.1227	4157.28	1385.49	2750.27	10146.6	1407.55	2345.19	1604.79	1675.81	351.294	204.404	3065.44	5651.85	5476.87	5460.22	7811.72	483.023
HOX424_D7_Carbo									630.036	2319.34	4977.89	67.3818		6904.98	2192.78			1450.04	5158.75	2027.94	2288.72	729.67		2691.02	11190.4		6480.77	9743.43	568.177
HOX424_D7_Carbo	6854.7	4855.03		5719.65	17973.3	4373.33	4157.45	6245.44	318.104	1563.53	4479.11	65.1297	82.9133	4535.09	1480.39	2109.17	10536	1332.29	2649.44	1255.27	2254.17	365.207	281.117	2485.04	5958.94	5681.95	6360.31	7901.34	779.869
HOX424_D7_Carbo	7698.86	6136.68	7881.35	7017.56	15772.2	4466.6	3437.66	5890.5	1579.56	1190.79	3435.5	69.0631	74.0973	6784.13	1271.36	2273.54	10261.5	1058.62	2209.12	900.042	1925.4	521.754	257.558	4276.82	5203.25	6067.6	4224.1	6862.74	685.053
HOX424_D7_Carbo	9053.73	4167.97	8421.86	8236.81	20298.9	5136.62	3096.5	8646.9	529.172	1591.46	3961.29	60.6479		5505.69	1455.63	2537.63	9624.66	2057.52	2586.43	978.456	2189.12	2034.41	414.216	3992.12	5172.57	8086.49	6891.33	9877.17	1039.67
HOX424_D7_Carbo/Tax		3656.66	8742.79		21039.3	9385.57	5808.87	7175.27				96.7249	116.458	8883.55		3138.8	11283.8		2614.83	1445.2			540.484	5312.59	10544.4	11108
HOX424_D7_Carbo/Tax	8154.72	5075.74	8350.61	7162.84	18661	5155.68	4771.32	6891.96		1408.56	4690.51	78.6074	91.1675	9742.32	1052.61	3019.18	14592.9	1206.61	5221.14	1382.76	2646.5	915.891	300.396	4526.91	8504.93	7438.48	7359.88	10917.1	1346.7
HOX424_D7_Carbo/Tax	7503.37	7050.79	10243.7	7952.85	22182.7	5009.6	3592.09	8097.52		1938.61	6531.06	111.6	112.396	9868.65	1681.18	2436.08	12687.9	1997.45	3723.83	2459.64	2777.79	1055.97	341.064	5688.38	8501.55	8214.66	8361.69	7859.84	1088.3
HOX424_D14_Ctrl	7561.54	7118.81	9495.48	7188.42	17408.5	4521.75	4412.89	5964.35		1460.96	4895.81	81.2523	77.9424	6697.82	1656.38	4712.8	10634.7	3504.9	8594.92	1830.04	2671.03	743.464	282.224	5864.06	7441.69	7046.22	6069.18	7299.37	978.173
HOX424_D14_Ctrl	10752.8	8959.16	11370.9	12324.3	18552.5	7375.48	4244.21	5884.69		1905.62	5424.64	80.6681	84.4202	7012.32	1949.55	4988.58	11959.5	4065.33	7895.97	2463.35	3568.4	836.011	415.691	6218.69	8581.1	9356.03	8787.97	10965.6	1372.57
HOX424_D14_Ctrl	6044.94	5778.66	9349.56	6575.68	18457.9	4899.91	3981.36	6846.27	1014.51	1143.72	6530.2	69.9901	67.4545	7316.89	1422.29	3352.55	11742.1	1971.2	3521.66	1550.51	3465.07	1710.42	578.913	4760.29	8924.65	8793.45	5518.4	11617.9	2498.59
HOX424_D14_Ctrl		11420.3	15146.6			19011.8	7277.81	9476.05	1008.8			82.5046	126.878	7143.78		5528.49	14592.5		4118.53	3243.7			796.383	4962.12	9835.86	13748.5
HOX424_D14_Ctrl	6833.18	6873.3	8007.85	8008.22	16081.7	4259.2	4408.53	6590.57	1188.29	2223.27	5733.99	70.7287	73.2516	6359.14	2344.32	4213.24	10570.8	3795.89	3952.9	2457.28	3156.32	882.997	522.571	4531.21	7402.35	6675.4	10393.9	9099.31	1848.08
HOX424_D14_Carbo	10963	9521.72	12393.4	11491.3	20717.8	8572.75	4346.92	7186.45	671.985	3424.31	7511.88	61.994	91.9567	6339.79	3168.86	4292.2	11605.1	4828.82	7945.09	2302.64	4258.53	652.857	343.502	5003.29	7808.12	7896.9	12261	12231.6	1879.91
HOX424_D14_Carbo	15741.2	11223.2	14642		23305.1	10222.1	5497.19	7859.82	675.847	2843.19	7389.36	70.3071	105.957	6357.45	2533	6054.37	13778.5	5404.14	8694.09	2454.85	4734.95		648.326	4931.44	8700.76	10928.1
HOX424_D14_Carbo	8157.44	6245.03	8670.51	7803.69	17345.2	5910.44	3537.51	5903.35	1974.18	2041.58	5606.64	62.1824	81.0405	6999.2	2561.39	4244.35	11245.4	2689.35	2941.74	1495.25	2462.86	1520.58	474.402	4749.48	6415.78	6538.17	7776.64	9061.37	1188.92
HOX424_D14_Carbo	10141.6	6521.73	8131.18	10431.4	18150.2	7177.49	3117.18	5189.91	763.827	1720.9	4419.14	56.0789	81.6488	5967.12	1980.28	3968.32	11386	2882.43	5792.2	571.495	2226.82	627.304	371.24	4151.25	5856.95	6844.7	6595.25	7638.22	1154.89
HOX424_D14_Carbo	12743.4	8886.5	12448.1	4409.08	24300.3	7961.09	4540.87	8275.81	1266.85			66.2555	153.585	8737.74		4455.93	12615.6			2612.85		911.951	494.998	4937.56	10355	10346.8
HOX424_D14_Carbo/Tax	10018.3	3347.43	6318.2	8775.95	16305.6	6517.47	4367.94	6566.09	815.869	2577.81	4093.51	63.289	94.8184	8710.68	1905.23	5129	12732.5	1913.37	4397.42	2082.23	2473.35	708.017	454.83	4557.6	9238.16	7021.73	8144.57	8175.39	916.976
HOX424_D14_Carbo/Tax	10230.8	5976.09	7481.25	10784.5	19084.9	7876.19	3514.28	6347.85	807.149	2764.63	6395.36	58.1536	84.3045	5403.8	2934.8	3651.36	10751.2	3036.36	3688.04	1094.29	2563.2	1193.08	217.868	3337.58	5068.97	7470.37	13348.4	12546.6	1453.17
HOX424_D14_Carbo/Tax	6527.62	5916.89	7218.84	6301.76	16169.3	5094.41	2386.13	5257.98	1209.75	974.611	4762.29	54.9184	78.5576	6859.55	1240.13	4096.32	11475.5	2260.14	2053.56	1794.83	1962.74	3006.71	226.395	4588.93	5633.12	9430.94	6710.04		2079.95
HOX424_D14_Carbo/Tax	7640.9	6278.6	7024.35	7343.6	18136.9	6533.95	2701.38	5831.19	1127.96	1505.32	5591.11	54.6448	93.8949	6206.83	1671.59	4193.51	9372.65	2049.47	4223.35	594.189	2960.98	1323.15	231.736	3907.94	7319.46	7888.79	7545.74	9280.12	1429.3

## Sheet: log FC (limma output)
condition	ERCC1	MLH1	MSH2	MSH6	BRCA1	PMS2	EGFR	HER2	HER3	AKT	ERK	ER	PgR	BetaCatenin	PTEN	AIB1	Myc	CDK2	CyclinD1	CyclinB1	P27	PAI	HIF1alpha	Claudin7	MET	Ecadherin	S6	IGFBP3	Vimentin
OV1002_D1_Carbo	-0.3237	0.0137378	0.152014	-0.169546	-0.25882	-0.42471	-1.047	-0.0461444	-0.172668	-0.211759	0.0422223	-0.473873	0.0320268	0.00821159	-0.453865	0.0705731	0.00943292	0.0860166	0.0242753	0.643005	0.333631	-0.25891	-0.394645	0.477222	0.0331467	0.00126206	-1.09611	0.0150508	0.313231
OV1002_D1_Carbo/Tax	0.42053	0.0654797	0.403506	0.0489625	0.365354	0.257396	0.00382237	0.736015	0.185635	0.0106167	0.0696679	-0.31348	-0.00121605	0.12552	-0.142851	0.270256	0.341454	0.292102	0.197138	0.753392	0.113998	0.306896	0.635136	0.665577	0.204797	0.29219	0.023388	-0.0282465	-0.126723
OV1002_D2_Carbo	0.225315	0.426456	0.309138	0.299297	0.158649	0.179308	-0.0451756	0.148099	-0.406088	0.0185375	0.0988571	0.218637	-0.176832	0.113032	-0.129178	0.225777	0.0136097	0.429534	0.181147	0.468898	0.17836	-0.108483	0.220493	0.0654437	-0.0549678	0.210234	-0.181957	-0.163035	0.209108
OV1002_D2_Carbo/Tax	0.00272539	0.299824	0.34359	0.0455483	-0.124058	-0.162288	-0.726088	-0.0846333	-0.91874	-0.262309	-0.062813	-0.192065	-0.188251	-0.0146209	-0.486904	0.243981	-0.0150982	0.425699	0.544862	0.613516	0.248344	-1.36728	-0.512638	0.240571	0.0350345	-0.0923777	-0.168751	-0.000657556	0.0241077
OV1002_D4_Carbo	0.0737499	0.0720647	0.13617	0.109119	0.00839194	-0.106836	0.856618	0.118741	-0.346513	0.0988814	0.0828963	-0.283553	-0.469889	0.000994757	0.0424371	-0.397997	-0.0775707	0.471756	-0.0754884	0.760764	-0.164542	-0.326173	0.14074	0.0877684	0.0195202	0.16339	0.297157	0.0429734	0.0211638
OV1002_D4_Carbo/Tax	0.0840854	0.202865	0.27446	0.260138	-0.0351699	-0.0205429	1.08411	0.411541	0.357467	0.00487176	0.457718	-0.700462	-0.052203	0.107164	0.277022	0.0553433	0.173529	0.65084	0.764222	1.32081	0.233833	1.03316	-0.0425459	0.303676	0.0952483	0.260361	0.368227	0.231474	-0.317458
OV1002_D7_Carbo	0.00794323	-0.129468	0.152222	0.115726	-0.053786	-0.113421	0.800315	-0.448004	0.130275	0.218473	0.384157	-0.350526	0.401207	0.054661	-0.248226	-0.290614	-0.0596422	0.369663	0.59935	0.893913	0.180271	-0.211756	-0.474162	0.336751	0.0717648	0.0661193	0.415561	0.155284	0.18086
OV1002_D7_Carbo/Tax	0.0588906	0.129351	0.167931	0.0960666	0.0474229	0.00882408	1.07773	0.319645	-0.277035	0.316021	0.0841461	0.0858714	-0.0328108	0.185185	0.117802	-0.453008	0.00939558	0.365928	0.37377	1.18352	-0.356924	-0.159816	-0.0853222	0.658839	0.226263	0.208826	0.439478	0.111469	0.0495493
OV1002_D14_Carbo	0.249452	0.240376	0.267305	0.261589	0.266062	0.265246	1.11461	0.357543	-0.273778	0.00624058	0.0659097	-0.20696	0.268147	0.284654	-0.124057	0.185887	0.170094	-0.103948	0.399898	1.11022	0.0930265	-0.498097	-0.548028	0.62891	0.309866	0.171948	0.416931	0.164562	0.417152
OV1002_D14_Carbo/Tax	0.325192	0.493178	0.499161	0.460813	0.269853	0.1426	0.727695	0.678922	0.0394877	0.184382	0.79326	0.547927	0.440437	0.425448	-0.149176	0.346992	0.210423	0.47493	0.308118	1.28414	0.519749	-0.84319	-0.251005	1.24738	0.550329	0.160298	-0.158089	0.0422309	0.305718
HOX424_D1_Carbo	-0.20822	-0.353275	-0.34579	-0.241504	-0.0685347	-0.307292	-0.120858	-0.1588	-0.53948	-0.108641	-0.507193	-0.144516	-0.120102	0.238256	0.135498	-0.558293	-0.0298179	-0.322038	0.171244	-0.412583	-0.357584	-0.480239	-0.683319	-0.312232	0.00581166	-0.168539	-0.109956	-0.237256	-0.734766
HOX424_D1_Carbo/Tax	-0.0301641	0.00588263	-0.0735842	-0.212866	0.00535271	-0.256836	0.0296281	-0.15691	-0.41242	0.180232	0.264924	-0.359411	-0.0244567	0.0963379	0.413153	-0.160525	0.0162831	0.40454	0.091958	-0.101728	-0.211471	0.148021	-0.0309899	-0.209373	-0.00557454	0.00889495	0.297707	-0.182303	-0.249108
HOX424_D2_Carbo	0.0893217	0.114145	0.177915	0.0614482	0.0184835	0.0619263	0.357431	0.118284	0.36468	0.0730178	0.0286448	0.164765	0.100441	0.310431	0.0371311	0.363006	0.0148533	0.408241	-0.431896	0.806334	0.105508	-0.469757	0.248461	0.342115	0.351182	0.0220056	-0.00541512	0.0647603	-0.560851
HOX424_D2_Carbo/Tax	-0.251308	-0.31358	-0.247819	-0.138582	-0.0874022	-0.35729	0.00058652	-0.0433619	0.172138	-0.650868	0.297456	0.353794	0.0986725	-0.171818	-0.801559	-0.199873	-0.204737	0.00017305	-0.676066	-0.509346	-0.00743997	0.201035	0.26999	0.0111816	0.0662664	-0.300431	-0.235491	-0.0111723	0.129995
HOX424_D4_Carbo	0.851429	0.893359	0.679793	0.990023	0.716072	0.926292	0.637432	0.617513	0.0154038	0.545575	0.0641298	-0.0367121	0.510348	0.527303	0.195276	1.00311	0.52378	0.971431	0.443946	0.885761	0.984522	0.522767	1.0739	0.39822	0.924356	0.554491	-0.0343047	0.194205	-0.764318
HOX424_D4_Carbo/Tax	-0.0813409	-0.184311	-0.312338	-0.165968	0.0573828	-0.19564	-0.355247	0.0850675	-0.250965	-0.486089	-0.271023	-0.461424	0.19531	0.0274887	-0.146752	0.00669011	0.0391875	-0.17436	-0.0605691	-0.413707	-0.0368616	0.0476035	-0.0709372	-0.26063	-0.135254	-0.0522588	-0.20637	-0.0775453	0.542999
HOX424_D7_Carbo	-0.168294	-0.313659	-0.169377	-0.351442	-0.0865901	-0.408878	-0.472133	-0.0510773	-0.90049	-0.410417	-0.115282	-0.599702	-0.269528	-0.339237	-0.293788	-0.246753	-0.25051	-0.791553	-0.329183	-0.461787	-0.419193	-0.787254	-0.405445	-0.446633	-0.257815	-0.373797	-0.418979	-0.150713	-0.753908
HOX424_D7_Carbo/Tax	-0.159615	-0.340233	-0.0473117	-0.253738	0.133048	0.00380474	-0.00564005	0.104488	NA	-0.344472	0.333507	-0.063461	0.156318	0.457349	-0.493497	-0.00327608	0.0842206	-0.670252	0.0567374	-0.0654385	-0.0176839	-0.145129	0.0404735	0.228444	0.27201	0.117686	0.0172306	-0.00221563	0.0645891
HOX424_D14_Carbo	0.367409	0.363633	0.22667	-0.167248	0.133601	0.333987	-0.173204	-0.0161369	-0.172141	0.204949	0.471357	-0.64684	0.0684753	-0.0198631	0.431643	0.672977	0.0036943	0.61026	0.717668	-0.0996458	0.240563	-0.325103	0.294671	0.109125	0.0185639	0.0393589	0.14435	0.0281112	0.24486
HOX424_D14_Carbo/Tax	-0.0472742	-0.299825	-0.422793	-0.14557	-0.110306	0.04804	-0.560992	-0.197421	-0.169725	-0.222544	0.226265	-0.779102	-0.119213	-0.0465546	-0.0214828	0.569479	-0.130576	-0.117279	-0.0485449	-0.510952	-0.155856	0.316141	-0.464887	-0.113964	-0.190724	-0.0353379	0.152097	0.0844948	0.285337
